# Supplementary material for: Effects of Graphene Oxide (GO) and Reduced Graphene Oxide (rGO) on Green-Emitting Conjugated Copolymer’s Optical and Laser Properties Using Simulation and Experimental Studies
Source: Polymers (Basel). 2023 Nov 29;15(23):4572. doi: 10.3390/polym15234572 (PMC10708564; doi:10.3390/polym15234572)
Supplement: Supplementary file 1 [file polymers-15-04572-s001.zip]

Archive with 1 entries (1 files):
- polymers-2629007-supplementary.pdf
